# Supplementary material for: Quality improvement intervention to increase adherence to ART prescription policy at HIV treatment clinics in Lusaka, Zambia: A cluster randomized trial
Source: PLoS One. 2017 Apr 18;12(4):e0175534. doi: 10.1371/journal.pone.0175534 (PMC5395211; doi:10.1371/journal.pone.0175534)
Supplement: S3 File — Stock planning tool developed to quantify the expected surge in demand for drug stocks due to changes in refill practice. (XLSX) [file pone.0175534.s003.xlsx]

## Sheet: Calculation ML
	LUSAKA ART CLINIC DECONGESTION INITIATIVE
	ARV Planning and Quantification Tool
	Directions: Items in blue can be adjusted based on the facility context.
	Facility Name:				Date Completed:
	Facility Stock Manager:				QI Officer:
	INPUTS & ASSUMPTIONS				CALCULATIONS
	Number of Patients		3000		PATIENTS
	% of Patients that are Stable		0.5		Number of Stable Patients		1500
	% of Stable Patients on 3 Month Refills (current)		0.4		Number of Stable Patients Already on 3-month Refills		600
	% of Stable Patients on 3 Month Refills (end of month 1)		0.566667		Number of Non-Stable Patients		1500
	% of Stable Patients on 3 Month Refills (end of month 2)		0.733333		Number of Patients to Start 3 Month Refills in Month 1		250
	% of Stable Patients on 3 Month Refills (end of month 3)		0.9		Number of Patients to Start 3 Month Refills in Month 2		250
	ARV Doses Required Per Month per Patient		30		Number of Patients to Start 3 Month Refills in Month 3		250
	Drug Storage Capacity (ARV Doses)		150000		PRE-INTERVENTION	Patients	Doses			ok
	% of Storage Reserved for ARVs		0.75		1 month refills	2400	72000
	Required Buffer Stock		0.1		3 month refills - visiting	200	18000
	Required Buffer Capacity Space		0.05		3 month refills - not visiting	400	0
	Days Facility is Open Per Week		5		MONTH 1	Patients	Doses			ok
					1 month refills	2150	64500		1 month refills = non-stable patients + patients not yet starting 3-month refills
	Lead Time for Drug Delivery (in weeks)		2		3 month refills - visiting	450	40500		Patients visiting = 1/3 of the patients already on 3-month refills + patients just starting 3-month refills
					3 month refills - not visiting	400	0		Patients not visiting = 2/3 of the patients already on 3-month refills
	INVENTORY PLANNING				MONTH 2	Patients	Doses			ok
	CAPACITY				1 month refills	1900	57000
	ARV Storage Capacity (ARV Units)		106875		3 month refills - visiting	450	40500
	Minimum ARV Units in Stock		10687.5		3 month refills - not visiting	650	0
					MONTH 3	Patients	Doses			ok
	DISBURSAL RATE				1 month refills	1650	49500
	Days Facility is Open Per Month		22.5		3 month refills - visiting	450	40500
	Average ARV Doses Disbursed Per Day				3 month refills - not visiting	900	0
		Month 1	4666.67		MONTH 4 and beyond	Patients	Doses			ok
		Month 2	4333.33		1 month refills	1650	49500
		Month 3	4000		3 month refills - visiting	450	40500
		Month 4 and beyond	4000		3 month refills - not visiting	900	0
									% increase in drugs	Patients per day
	RESUPPLY FOR MONTH 1				OUTPUTS
	ARV Doses Disbursed During Lead Time		46666.7		Monthly totals	Patients visits	Doses Needed
	Minimum ARV Level Before Reordering Stock		57354.2		Pre-Intervention	2600	90000		na	86.7
	ARV Doses Disbursed Before Hitting Minimum Level (from fully stocked)		49520.8		Month 1	2600	105000		0.166667	86.7
	# Weeks to go from Fully Stocked to Needing Resupply		2.12232		Month 2	2350	97500		0.0833333	78.3
	Quantity to Order for Resupply		96187.5		Month 3	2100	90000		0	70
					Month 4 and beyond	2100	90000		0	70	16.7
					ESTIMATED IMPACT ON HEALTH WORKER TIME
					Note that by Month 4, this intervention should have lead to a decrease in patients per day of 16.7 (from 86.7 to 70 patients per day), but with the same volume of drugs being distributed per month.
					Assuming that the 16.7 patients would have only been coming for refills, we can decrease the demand on health worker time by the following amounts of time:
					Station	Minutes per patient	Total minutes per day
					Triage	19	317.3
					Adherence	5	83.5
					Pharmacy	3.5	58.45
					TOTAL Minutes	27.5	459.25
					TOTAL Hours	0.458333	7.65417

## Sheet: Calculation
	ENTER INPUTS
	Number of Patients	3000		PATIENTS
	% of Patients that are Stable	0.5		Number of Stable Patients	1500
	% of Stable Patients on 3 Month Refills (target)	0.9		Number of Stable Patients on 3 Month Refills	1350
	ARV Units Required Per Quarter Per Patient	3		Total ARV Units Required Per 3 Month Cycle	4050
	Drug Storage Capacity (ARV Units)	5000		CAPACITY
	% of Storage Reserved for ARVs	0.75		ARV Storage Capacity (ARV Units)	3750
	Required Buffer Stock	0.1		Minimum ARV Units in Stock	375
	Days Facility is Open Per Week	5		DISBURSAL RATE
				Days Facility is Open Per Quarter (13 weeks)	65
				Average Number of Patients Coming For Refill Per Day	20.7692
				Average ARV Units Disbursed Per Day	62.3077
				Average ARV UNITS Disbursed Per Week	311.538
	Lead Time for Drug Delivery (weeks)	2		RESUPPLY
				ARV Units Disbursed During Lead Time	623.077
				Minimum ARV Level Before Reordering Stock	998.077
				ARV Units Disbursed Before Hitting Minimum Level (from Fully Stocked)	2751.92
				# Weeks to go from Fully Stocked to Needing Resupply	8.83333
				Quantity to Order for Resupply	3375

## Sheet: ARV Stock Tracking
			Received	Disbursed	Balance
		Beginning Balance	x	x	1200
		2015-01-01			1200
		2015-01-02		66	1134
		2015-01-03			1134
		2015-01-04			1134
		2015-01-05		63	1071
		2015-01-06		72	999	place resupply order
		2015-01-07		78	921
		2015-01-08		24	897
		2015-01-09		78	819
		2015-01-10			819
		2015-01-11			819
		2015-01-12		63	756
		2015-01-13		63	693
		2015-01-14		66	627
		2015-01-15		57	570
		2015-01-16		66	504
		2015-01-17			504
		2015-01-18			504
		2015-01-19		66	438
		2015-01-20	3375	63	3750
		2015-01-21		66	3684
		2015-01-22		69	3615
		2015-01-23		57	3558
		2015-01-24			3558
		2015-01-25			3558
		2015-01-26			3558
		2015-01-27			3558
		2015-01-28			3558
		2015-01-29			3558
		2015-01-30			3558
		2015-01-31			3558
		Ending Balance			3558
